# Supplementary material for: Ectopic Expression of Sugarcane ScAMT1.1 Has the Potential to Improve Ammonium Assimilation and Grain Yield in Transgenic Rice under Low Nitrogen Stress
Source: Int J Mol Sci. 2023 Jan 13;24(2):1595. doi: 10.3390/ijms24021595 (PMC9863325; doi:10.3390/ijms24021595)
Supplement: Supplementary file 1 [file ijms-24-01595-s001.zip › Supplementary Table S1.xlsx]

## Sheet: Sheet1
Supplementary Table S1 The primers used for qRT-PCR validation in sugarcane
Group ID	Genes	Gene ID	Forward primer（5’-3’）	Reverse primer （5’-3’）
1	ScAMT1.1	sample|Cluster-9046.185430	GAGCTGAAGTTACGTGCTTGCC	ATTCGTGCTTCGTCGCCATA
2	ScAMT1.2	sample|Cluster-9046.223565	TGAGATCCAACACAACACAAGAAC	GCTTACCACGACGAGGACAT
3	ScAMT2.1	sample|Cluster-9046.217635	TGATGATACTCCTGCTGCTTCT	CTTCCGTCCTTCTCACACAAG
4	ScAMT3.2	sample|Cluster-9046.180880	GCACATGCCACGTTTGATTC	GCATTGTTAATGTTAAGTGCTCGA
5	ScAMT3.3	sample|Cluster-9046.196516	AGGGCCATTTCTTGTGCAGT	GCCTTGTATGCATCACCCCT
6	GAPDH		CACGGCCACTGGAAGCA	TCCTCAGGGTTCCTGATGCC
