# Supplementary material for: Ectopic Expression of Sugarcane ScAMT1.1 Has the Potential to Improve Ammonium Assimilation and Grain Yield in Transgenic Rice under Low Nitrogen Stress
Source: Int J Mol Sci. 2023 Jan 13;24(2):1595. doi: 10.3390/ijms24021595 (PMC9863325; doi:10.3390/ijms24021595)
Supplement: Supplementary file 1 [file ijms-24-01595-s001.zip › Supplementary Table S2.xlsx]

## Sheet: Sheet1
Supplementary Table S2 Primers for qRT-PCR detection of N metabolism key genes in the transgenic rices
Group	Gene	Forward primer	Reverse primer
1	GS1;2	CTCGGTCTATCCTTGGCGTC	TCCGTCCCTACGGAAAAAGC
2	GS1;1	TGCTGGTGCGAGACAACATT	CCTCCGCTAAAGGACAAGCA
3	GDH1	GGCTTCGCTCGTCTGGTTTT	CTGCTTGAAGTTCCTGCTCG
4	Fd-GOGAT	TCTGGACGCTTTGGGGTTAC	CAGCCGAGCAATGTATGCAC
5	NADH-GOGAT1	ATGACCATAGTCGGCGGATG	GATGCCTGCACAGGAGTCTT
6	NADH-GOGAT2	GCACGTGAGGGTCTCTTGAA	TGGCGCACTTCTTCCAGATT
7	eEF-1a	TTTCACTCTTGGTGTGAAGCAGAT	GACTTCCTTCACGATTTCATCGTAA
